# Supplementary material for: Meso- or xeromorphic? Foliar characters of Asteraceae in a xeric scrub of Mexico
Source: Bot Stud. 2017 Feb 23;58:12. doi: 10.1186/s40529-017-0166-x (PMC5430588; doi:10.1186/s40529-017-0166-x)
Supplement: Supplementary file 2 — Additional file 2. Leaf characters by species in Asteraceae. [file 40529_2017_166_MOESM2_ESM.xls]

## Sheet: Hoja1
Meso- or xeromorphic? Foliar characters of Asteraceae in a xeric scrub of Mexico
Botanical Studies
Patricia Rivera,Teresa Terrazas, José Luis Villaseñor
Additional file 2. Leaf characters by species in Asteraceae
Species	Abbreviation	Tribe	Laminar size	Stomatal distribution	Specific Leaf Area	Sclerophylly index	Cuticle thickness (µm)	Stomatal density (mm-2)	Guard cell length (µm)	Lamina thickness (µm)	Abaxial epidermis thicknes (µm)	Palizade thickness (µm)	Spongy thickness (µm)	Dark staining deposits	Stomatal pore area index
Artemisia ludoviciana	Al	Anthemidae	micro	Amph	10984	4.6 x10-5	0.4	348.6	19.5	111.2	12.4	45	40.8	Absent	13.2555
Cotula australis	Ca	Anthemidae	micro	Amph	72756	6.9 x10-6	0.3	139.4	23.2	94.5	14.3	0	66	Absent	7.50307
Baccharis salicifolia	Bs	Astereae	micro	Amph	4862	1.0 x10-4	0.6	383.4	19.6	288.2	25	93.1	35.5	Absent	14.7287
Conyza bonariensis	Cb	Astereae	micro	Amph	29941	1.7 x10-5	0.3	592.5	21.3	231	17.4	63.5	47.1	Absent	26.8811
Conyza canadensis	Cc	Astereae	noto	Amph	22610	2.2 x10-5	0.3	418.3	17.2	178.8	18.3	63.2	28.1	Absent	12.375
Conyza coronopifolia	Co	Astereae	noto	Amph	35052	1.4 x10-5	0.4	313.7	21.5	171.2	14.6	55.1	82.2	Absent	14.5008
Laennecia sophiifolia	Ls	Astereae	noto	Amph	34216	1.5 x10-5	0.3	139.4	25.7	217.5	18.5	75.1	48.2	Absent	9.20723
Florestina pedata	Fp	Bahieae	micro	Amph	6732	7.4 x10-5	0.4	592.5	18	304.9	20.7	141.5	116.2	Absent	19.197
Schkuhria pinnata	Sp	Bahieae	micro	Amph	17959	2.8 x10-5	0.3	139.4	29.6	348.6	25.6	93.8	0	Absent	12.2137
Cirsium vulgare	Cv	Carduae	macro	Amph	110845	4.5 x10-6	0.3	348.6	24.4	413.1	19.6	195.6	165.7	Absent	20.7542
Picris echioides	Pe	Cichorieae	meso	Amph	14600	3.4 x10-5	0.5	348.6	18.3	227	16.6	90.9	91.3	Absent	11.6743
Sonchus oleraceus	So	Cichorieae	macro	Hypos	32391	1.5 x10-5	0.4	592.5	18.8	190.6	30	47.7	78	Absent	20.9413
Taraxacum officinale	To	Cichorieae	macro	Amph	14284	3.5 x10-5	0.3	348.6	19	131	13.8	0	103.5	Absent	12.5845
Bidens odorata	Bo	Coreopsidae	noto	Hypos	66353	7.5 x10-6	0.2	488	16.9	205.3	22.9	82.3	90	Absent	13.9378
Bidens pilosa	Bp	Coreopsidae	meso	Hypos	26569	1.9 x10-5	0.3	383.4	24.4	201.9	15.3	72.3	98.7	Absent	22.8261
Cosmos parviflorus	Cf	Coreopsidae	micro	Amph	6971	7.2 x10-5	0.3	244	21.1	210.8	23.6	69.2	40.6	Present	10.8631
Dahlia coccinea	Dc	Coreopsidae	meso	Amph	4653	1.1 x10-4	0.4	592.5	20.9	225.2	18.9	88.5	96.6	Absent	25.881
Heterosperma pinnatum	Hp	Coreopsidae	micro	Amph	27017	1.9 x10-5	0.3	209.1	24.8	388.9	26.4	177.8	138.6	Absent	12.8605
Ageratina adenophora	Aa	Eupatorieae	meso	Hypos	20302	2.5 x10-5	0.2	313.7	23.4	207.5	16.1	80.4	92.8	Absent	17.177
Ageratina cylindrica	Ay	Eupatorieae	meso	Amph	34306	1.5 x10-5	0.5	592.5	19.6	130.4	19.3	53.7	52.1	Absent	22.7615
Ageratina deltoidea	Ad	Eupatorieae	macro	Hypos	21538	2.3 x10-5	0.5	418.3	19.6	104	11.7	27	53.5	Absent	16.0694
Brickellia secundiflora	Be	Eupatorieae	noto	Hypos	31514	1.6 x10-5	0.2	313.7	18.6	81.9	9.4	22.6	34.9	Absent	10.8528
Brickellia veronicifolia	Bv	Eupatorieae	micro	Hypos	25964	1.9 x10-5	0.3	313.7	20.1	138.9	18.8	46.9	65.3	Absent	12.6738
Chromolaena pulchella	Cp	Eupatorieae	noto	Hypos	38629	1.3 x10-5	0.4	418.3	18	79.3	9.3	23.8	36.7	Absent	13.5529
Fleischmannia pycnocephala	Fy	Eupatorieae	noto	Hypos	38513	1.3 x10-5	0.3	383.4	19	109.7	14.1	29.9	59.4	Absent	13.8407
Piqueria trinervia	Pt	Eupatorieae	meso	Amph	19662	2.5 x10-5	0.4	174.3	32.1	206.1	12.8	0	180.5	Absent	17.96
Stevia micrantha	Sm	Eupatorieae	noto	Hypos	54357	9.2 x10-6	0.4	488	16.2	126.2	15.2	43.3	51	Absent	12.8071
Stevia origanoides	So	Eupatorieae	meso	Amph	9171	5.5 x10-5	0.6	278.8	17.7	247.4	22.8	101.5	96.6	Absent	8.73453
Stevia salicifolia	Ss	Eupatorieae	noto	Amph	47922	1.0 x10-5	0.4	278.8	18.2	167.2	15.6	55.8	74.9	Absent	9.23497
Stevia tomentosa	St	Eupatorieae	micro	Hypos	6668	7.5 x10-5	0.4	1080.5	13.3	183.5	18.4	82.7	60.1	Absent	19.113
Pseudognaphalium semilanatum	Ps	Gnaphalieae	micro	Hypos	31839	1.6 x10-5	0.3	313.7	18.2	135.5	13.2	50.5	54.7	Absent	10.391
Pseudognaphalium viscosum	Pv	Gnaphalieae	micro	Amph	31536	1.6 x10-5	0.4	383.4	17.6	118.2	12.7	38.4	51.3	Absent	11.8762
Acmella repens	Ar	Heliantheae	meso	Amph	38697	1.3 x10-5	0.2	383.4	23.4	212.6	15.8	58	119	Absent	20.9935
Ambrosia psilostachya	Ap	Heliantheae	noto	Amph	29146	1.7 x10-5	0.5	278.8	23	209.2	24	80.7	94.5	Absent	14.7485
Lagascea rigida	lr	Heliantheae	meso	Amph	3138	1.6 x10-4	0.3	139.4	24.4	248.5	25.7	104.5	36.5	Absent	8.29932
Montanoa grandiflora	Mg	Heliantheae	mega	Amph	18786	2.7 x10-5	0.2	732	14.3	80.8	32.4	35.3	26.6	Absent	14.9687
Montanoa tomentosa	Mt	Heliantheae	meso	Hypos	13597	3.7 x10-5	0.5	522.8	20.4	136.3	8.3	49.1	60.9	Absent	21.7568
Simsia amplexicaulis	Sa	Heliantheae	micro	Hypos	2751	1.8 x10-4	0.4	383.4	19.7	213.1	20.4	94.9	73.8	Absent	14.8794
Tithonia tubiformis	Tu	Heliantheae	mega	Amph	17503	2.9 x10-5	1.2	383.4	17.7	156.9	10.8	90.5	45	Absent	12.0115
Verbesina virgata	Vv	Heliantheae	macro	Amph	11849	4.2 x10-5	0.4	557.7	18.1	317.4	17.8	107.2	171.6	Absent	18.2708
Viguiera excelsa	Ve	Heliantheae	meso	Hypos	3577	1.4 x10-4	0.4	278.8	20.3	186.8	17	52.5	98.2	Absent	11.4891
Zinnia peruviana	Zp	Heliantheae	noto	Amph	20674	2.4 x10-5	0.3	278.8	22	243.3	26.1	90.3	89.4	Absent	13.4939
Galinsoga parviflora	Gp	Millerieae	meso	Amph	35554	1.4 x10-5	0.2	278.8	21	184.4	14.1	61.8	88.7	Absent	12.2951
Jaegeria hirta	Jh	Millerieae	noto	Amph	21124	2.4 x10-5	0.3	278.8	19.4	209.7	13.1	46.9	138	Absent	10.4929
Acourtia cordata	Ac	Nassauvieae	meso	Amph	1385	3.6 x10-4	0	174.3	25.1	231.8	21.6	52.4	140.5	Absent	10.9811
Barkleyanthus salicifolius	Bk	Senecioneae	meso	Amph	11904	4.2 x10-5	0.4	348.6	20.4	291	32.6	136.4	118.2	Absent	14.5073
Pittocaulon praecox	Px	Senecioneae	macro	Hypos	7218	6.9 x10-5	0.5	244	27.1	304.3	20.6	0	263	Absent	17.9196
Roldana lobata	Rl	Senecioneae	macro	Hypos	28690	1.7 x10-5	0.4	174.3	21.8	119.4	10.9	0	91.6	Absent	8.28343
Dyssodia papposa	Dp	Tageteae	micro	Amph	19278	2.6 x10-5	0.5	348.6	20.6	228.3	27.8	62.8	70.5	Present	14.7932
Pectis prostrata	Pp	Tageteae	micro	Amph	28713	1.7 x10-5	0.4	244	16.5	232.7	35.8	66.7	75.9	Absent	6.6429
Tagetes micrantha	Tm	Tageteae	nano	Amph	10915	4.6 x10-5	0.4	522.8	21.1	271.4	12.9	62.5	97.7	Absent	23.2756
Tagetes tenuifolia	Tt	Tageteae	meso	Amph	25678	1.9 x10-5	0.2	278.8	19.4	259.5	14.4	98.7	128.3	Absent	10.4929
